# Supplementary material for: Prevalence and Clinical Correlates of Cerebrovascular Alterations in Fabry Disease: A Cross-Sectional Study
Source: Brain Sci. 2025 Feb 7;15(2):166. doi: 10.3390/brainsci15020166 (PMC11852458; doi:10.3390/brainsci15020166)
Supplement: Supplementary file 1 [file brainsci-15-00166-s001.zip]

Archive with 4 entries (4 files):
- brainsci-3430399-supplementary/Supplementary table S1.pdf
- brainsci-3430399-supplementary/Supplementary table S2.pdf
- brainsci-3430399-supplementary/Supplementary table S3.pdf
- brainsci-3430399-supplementary/Supplementary table S4.pdf
